# Supplementary material for: Effects of Blueberry Consumption on Cardiovascular Health in Healthy Adults: A Cross-Over Randomised Controlled Trial
Source: Nutrients. 2022 Jun 21;14(13):2562. doi: 10.3390/nu14132562 (PMC9268639; doi:10.3390/nu14132562)
Supplement: Supplementary file 1 [file nutrients-14-02562-s001.zip]

Archive with 1 entries (1 files):
- Table S1_CONSORT checklist.pdf
